# Supplementary material for: Enhancement of Fear Extinction Memory and Resistance to Age-Related Cognitive Decline in Butyrylcholinesterase Knockout Mice and (R)-Bambuterol Treated Mice
Source: Biology (Basel). 2021 May 5;10(5):404. doi: 10.3390/biology10050404 (PMC8147965; doi:10.3390/biology10050404)
Supplement: Supplementary file 1 [file biology-10-00404-s001.zip]

Archive with 1 entries (1 files):
- biology-1160371-supplementary.pdf
